# Supplementary material for: Doxorubicin- and Trastuzumab-Modified Gold Nanoparticles as Potential Multimodal Agents for Targeted Therapy of HER2+ Cancers
Source: Molecules. 2023 Mar 7;28(6):2451. doi: 10.3390/molecules28062451 (PMC10058186; doi:10.3390/molecules28062451)
Supplement: Supplementary file 1 [file molecules-28-02451-s001.zip]

Archive with 1 entries (1 files):
- molecules-2199887-supplementary.pdf
